# Supplementary material for: A Comprehensive Study on the Volatile Flavor Profile and Microbial Community of Stir-Fried Sour Shrimp Paste
Source: Foods. 2026 Jul 1;15(13):2338. doi: 10.3390/foods15132338 (PMC13361481; doi:10.3390/foods15132338)
Supplement: Supplementary file 1 [file foods-15-02338-s001.zip]

Archive with 1 entries (1 files):
- foods-4383401-supplementary.pdf
